# Supplementary material for: Detecting Sentiment toward Emerging Infectious Diseases on Social Media: A Validity Evaluation of Dictionary-Based Sentiment Analysis
Source: Int J Environ Res Public Health. 2022 Jun 1;19(11):6759. doi: 10.3390/ijerph19116759 (PMC9180278; doi:10.3390/ijerph19116759)
Supplement: Supplementary file 1 [file ijerph-19-06759-s001.zip]

Archive with 1 entries (1 files):
- ijerph-1726492-supplementary.pdf
